# Supplementary material for: Quantification of gaze reaction time in infants with Pediatric Perimeter
Source: PLoS One. 2021 Sep 16;16(9):e0257459. doi: 10.1371/journal.pone.0257459 (PMC8445470; doi:10.1371/journal.pone.0257459)
Supplement: S1 Data — (XLSX) [file pone.0257459.s003.xlsx]

## Sheet: Sheet1
Age group (months)	AgeCategory	Right Hemi	Left Hemi	Upper Left Quad	Upper Right Quad	Lower Left Quad	Lower Right Quad
3-5	1			1030.5	2061.5	420	620
3-5	1	539	450
3-5	1	450.5					632
3-5	1
3-5	1			4447	899	540	740
3-5	1
3-5	1	1001	659	570.5		500	440
3-5	1		461	513	494
3-5	1		404	815	1234		1324
3-5	1			870		359	922
3-5	1						340
3-5	1	403		683	437	1179	938
3-5	1		940	2101			479
3-5	1	503	520	960	1100	921	641
3-5	1		460				500
3-5	1	666	759	644	1064	330	863
3-5	1	488	561	585	818	1286	558
3-5	1	861		564			600
3-5	1
3-5	1		1409
3-5	1	550		1687		626	632
3-5	1	480		659			521
3-5	1		883	1007	444	395	701
3-5	1			600	1439	771	339
3-5	1
3-5	1	431		707	373
3-5	1	420	1400	601			761
3-5	1			618.5	879	3003	561
3-5	1	2160
3-5	1		679	441	1001	500	503
3-5	1	603	601	1540	1020		840
3-5	1		750	2922	400	1751	1154
3-5	1		482	1499.5		461
3-5	1	759	1229	631	841.5	919.5	1004
3-5	1		961	900	740		1261
3-5	1
3-5	1	742	400	1105	680	465	399
3-5	1			881	580		380
3-5	1	508	441		600	441
3-5	1	1614.5	849	816	1285	763	439
3-5	1				667	521
3-5	1			826	1360	770	457
3-5	1		540	2660		540	480
3-5	1		740	341	480	341	2100
>5-7	2
>5-7	2		609	1179	766
>5-7	2	565	761	366	482	422	424
>5-7	2		355			735
>5-7	2			779	648.5	605	659.5
>5-7	2	3200.5	623	482	482	557	545
>5-7	2
>5-7	2	501	1200	940	1040	400
>5-7	2	1027	693	494	687	830	832
>5-7	2	637	486	1253.5	606.5	459.5	510
>5-7	2	601		1120	721	760	700
>5-7	2	340	708	401	464	1076	677
>5-7	2	300	661	400	459	381	591.5
>5-7	2	702	602	640	460	500
>5-7	2	1560	340	740	761		620
>5-7	2		599		400	558
>5-7	2	698	417	947	701		288
>5-7	2	901		440	480
>5-7	2	441		440	421	1034	572
>5-7	2	500	822	509.5	800		482
>5-7	2			501	438	629	643
>5-7	2	661		651.5	560	561	642
>5-7	2		302		450	586	398
>5-7	2	661	603	349		500	602
>5-7	2	560	740.5		680.5		461
>5-7	2	441	546.5	522	651	540	485
>5-7	2			961	609		420
>5-7	2	385	461	724	456	442
>5-7	2					560	500
>5-7	2			580	639	395	536
>7-10	3			323.5	1918
>7-10	3	660	524.5	498	541.5	439	579
>7-10	3	1262	604	339	3162	620	444
>7-10	3
>7-10	3			643	505
>7-10	3	1082.5		826		624
>7-10	3	400	539	401	402	361	382
>7-10	3	401	385	360	580	361	341
>7-10	3				422	340	461
>7-10	3	500	740	460	460	680	640
>7-10	3				600
>7-10	3	523	661	641	640	646	600
>7-10	3	444		565	462		396
>7-10	3	661	654	752	841	646	366
>7-10	3			687		862
>7-10	3				666	577.5	541
>7-10	3		687	550.5	557.5	331
>7-10	3	840	541			540	440
>7-10	3			409	761	1697	599
>7-10	3	560	460	600	522	322	341
>7-10	3	143	348	418	306	392	359
>7-10	3	1339	301	461	602	440
>7-10	3	681	640	601	740	539	619
>7-10	3	442	759		1021	360
>7-10	3
>7-10	3			1001		1215	600
>7-10	3	639		360	640	510	591
>7-10	3	510	516	575	442	575	568
>7-10	3	559	281		400		440
>7-10	3		260		500	2360
>7-10	3	463	600	499	568		524
>7-10	3	547	558	566	400		501
>7-10	3	400	442	399	560	441	460
>7-10	3	401	343	480	350	443	524
>7-10	3	127	473	503	539	589	689
>7-10	3
>7-10	3	653	565	634	645		544
>7-10	3	528	408	532	1642	545	2471
>7-10	3	805.5	619	562	709
>7-10	3
>7-10	3	409		543		471	481
>7-10	3	486	461
>7-10	3	526	573	516	480		493.5
>7-10	3	581	541	560	500	459	520
>7-10	3	551		453	467	383	908
>7-10	3	360	400	380	419		401
>7-10	3			405	791	441	340
